# Supplementary material for: Unexpectedly high prevalence of familial Mediterranean fever in Slovakia
Source: Clin Exp Med. 2025 Apr 1;25(1):101. doi: 10.1007/s10238-025-01634-x (PMC11961489; doi:10.1007/s10238-025-01634-x)
Supplement: Supplementary file 2 — Supplementary file2 (XLSX 16 KB) [file 10238_2025_1634_MOESM2_ESM.xlsx]

## Sheet: Hárok1
	Supplementary Table S3 Genotype-phenotype correlation in FMF patients according to zygosity
	Genotype		AR FMF	PAD FMF	P-LP/VUS	VUS	FMF without genetic confirmation
	Number of patients		19	73	4	7	9
	Percentage of whole cohort		0.168142	0.646018	0.0353982	0.0619469	0.079646
	Diagnosis	Median age of first manifestation (range) [years]	14 (3 - 45)	7 (0.5 - 51)	18 (1 - 40)	25 (17 - 27)	3 (0.5 - 38)
		First manifestation < 20 years	0.578947	0.630137	0.5	0.571429	0.777778
		Median age of diagnosis (range) [years]	35 (3 - 61)	37 (2 - 74)	41 (4 - 60)	28 (5 - 34)	13 (1 - 47)
		Median delay of diagnosis (range) [years]	19 (0 - 51)	13 (0 - 58)	8 (1 - 54)	3 (2 - 17)	7 (0 - 21)
	Clinical and laboratory manifestation	Fever	19	60	4	5	9
			1	0.821918	1	0.714286	1
		Arthritis	11	52	3	6	6
			0.578947	0.712329	0.75	0.857143	0.666667
		Abdominal pain	19	66	4	6	9
			1	0.90411	1	0.857143	1
		Headache	1	23	0	2	3
			0.0526316	0.315068	0	0.285714	0.333333
		Fatigue	12	52	1	4	9
			0.631579	0.712329	0.25	0.571429	1
		Erysipelas-like erythema	4	10	0	1	1
			0.210526	0.136986	0	0.142857	0.111111
		Tonsilitis	7	22	1	2	3
			0.368421	0.30137	0.25	0.285714	0.333333
		Lymphadenopathy	6	26	1	3	3
			0.315789	0.356164	0.25	0.428571	0.333333
		Chest pain	11	30	2	4	5
			0.578947	0.410959	0.5	0.571429	0.555556
		Pleuritis	5	8	1	0	1
			0.263158	0.109589	0.25	0	0.111111
		Pericarditis	2	4	0	0	2
			0.105263	0.0547945	0	0	0.222222
		Peritonitis	4	9	0	0	2
			0.210526	0.123288	0	0	0.222222
		Aphthous stomatitis	1	14	0	1	0
			0.0526316	0.191781	0	0.142857	0
		Amyloidosis	1	3	1	0	0
			0.0526316	0.0410959	0.25	0	0
		Elevation of SAA during stable period	12	30	2	1	3
			0.631579	0.410959	0.5	0.142857	0.333333
		Elevation of IgD	1	2	0	0	2
			0.0526316	0.0273973	0	0	0.222222
	Therapy	Colchicine	15	65	4	6	8
		Canakinumab	4	9	1	1	2
		Anakinra (on demand)	3	4	0	0	1
		Colchicine intolerance	1	1	1	0	1
		Anakinra (regularly)	0	0	1	0	0
	Complex alleles are bounded in angle brackets. Variants in trans position are separated by slash symbol. Percentual value in parameters of clinical and laboratory manifestation are calculated from the total number of patients in given group and are colour coded. Total number of patients is 112 (without one patient with FMF type 2). Abbreviations: FMF familial Mediterranean fever, LP likely pathog…
