# Supplementary material for: Unexpectedly high prevalence of familial Mediterranean fever in Slovakia
Source: Clin Exp Med. 2025 Apr 1;25(1):101. doi: 10.1007/s10238-025-01634-x (PMC11961489; doi:10.1007/s10238-025-01634-x)
Supplement: Supplementary file 3 — Supplementary file3 (XLSX 19 KB) [file 10238_2025_1634_MOESM3_ESM.xlsx]

## Sheet: Hárok1
	Supplementary Table S4 Genotype-phenotype correlation in FMF patients according to genotype
	Genotype	Number of patients	Percentage of whole cohort	Manifestation		Clinical and laboratory manifestation
				Mean age of first manifestation [years]	First manifestation < 20 years [%]	Fever		Arthritis		Abdominal pain		Headache		Fatigue		Erysipelas-like erythema		Tonsilitis		Lymphadenopathy		Chest pain		Pleuritis		Pericarditis		Peritonitis		Aphthous stomatitis		Amyloidosis		Elevation of SAA during stable period		Elevation of IgD
	M694V	44	0.389381	17.325	54.5455	36	0.818182	29	0.659091	41	0.931818	12	0.272727	31	0.704545	4	0.0909091	10	0.227273	12	0.272727	18	0.409091	4	0.0909091	1	0.0227273	6	0.136364	8	0.181818	1	0.0227273	19	0.431818	2	0.0454545
	K695R	29	0.256637	11.5862	70.9677	24	0.827586	23	0.793103	25	0.862069	11	0.37931	21	0.724138	6	0.206897	12	0.413793	14	0.482759	12	0.413793	4	0.137931	3	0.103448	3	0.103448	6	0.206897	2	0.0689655	11	0.37931	0	0
	FMF without genetic confirmation	9	0.079646	11	77.7778	9	1	6	0.666667	9	1	3	0.333333	9	1	1	0.111111	3	0.333333	3	0.333333	5	0.555556	1	0.111111	2	0.222222	2	0.222222	0	0	0	0	3	0.333333	2	0.222222
	M694V/K695R	6	0.0530973	16.8333	66.6667	6	1	4	0.666667	6	1	1	0.166667	5	0.833333	0	0	2	0.333333	2	0.333333	2	0.333333	1	0.166667	1	0.166667	1	0.166667	1	0.166667	0	0	3	0.5	0	0
	M694V/M694V	4	0.0353982	8.25	100	4	1	4	1	4	1	0	0	2	0.5	2	0.5	1	0.25	1	0.25	3	0.75	2	0.5	1	0.25	0	0	0	0	1	0.25	4	1	1	0.25
	[P369S; R408Q]	3	0.0265487	18	66.6667	2	0.666667	2	0.666667	3	1	1	0.333333	1	0.333333	0	0	0	0	1	0.333333	2	0.666667	0	0	0	0	0	0	1	0.333333	0	0	0	0	0	0
	M694V/R761H	3	0.0265487	14.6667	33.3333	3	1	0	0	3	1	0	0	1	0.333333	0	0	0	0	0	0	1	0.333333	0	0	0	0	1	0.333333	0	0	0	0	1	0.333333	0	0
	A744S	2	0.0176991	18	50	1	0.5	2	1	1	0.5	0	0	1	0.5	0	0	1	0.5	1	0.5	1	0.5	0	0	0	0	0	0	0	0	0	0	0	0	0	0
	E148Q	2	0.0176991	20.5	50	2	1	2	1	2	1	1	0.5	2	1	1	0.5	1	0.5	1	0.5	1	0.5	0	0	0	0	0	0	0	0	0	0	1	0.5	0	0
	K695R/ [P369S; R408Q]	2	0.0176991	26	0	2	1	2	1	2	1	0	0	0	0	0	0	0	0	0	0	0	0	0	0	0	0	0	0	0	0	0	0	1	0.5	0	0
	M694V/E148Q	2	0.0176991	17	100	2	1	1	0.5	2	1	0	0	1	0.5	0	0	1	0.5	1	0.5	2	1	1	0.5	0	0	0	0	0	0	1	0.5	1	0.5	0	0
	M694V/V726A	2	0.0176991	22.5	0	2	1	1	0.5	2	1	0	0	2	1	0	0	2	1	2	1	2	1	1	0.5	0	0	1	0.5	0	0	0	0	1	0.5	0	0
	M680I/V726A	1	0.00884956	20	0	1	1	0	0	1	1	0	0	0	0	0	0	0	0	0	0	0	0	0	0	0	0	0	0	0	0	0	0	1	1	0	0
	M694I/R761H	1	0.00884956	4	100	1	1	1	1	1	1	0	0	1	1	0	0	1	1	1	1	1	1	1	1	0	0	0	0	0	0	0	0	1	1	0	0
	M694V/M694I	1	0.00884956	28	0	1	1	0	0	1	1	0	0	1	1	1	1	1	1	0	0	1	1	0	0	0	0	1	1	0	0	0	0	1	1	0	0
	F479L/V726A	1	0.00884956	14	100	1	1	1	1	1	1	0	0	0	0	1	1	0	0	0	0	1	1	0	0	0	0	0	0	0	0	0	0	0	0	0	0
	Complex alleles are bounded in angle brackets. Variants in trans position are separated by slash symbol. Percentual value in parameters of clinical and laboratory manifestation are calculated from the total number of patients in given group and are colour coded. Total number of patients is 112 (without one patient with FMF type 2). Abbreviations: SAA serum amyloid A
