# Supplementary material for: Unexpectedly high prevalence of familial Mediterranean fever in Slovakia
Source: Clin Exp Med. 2025 Apr 1;25(1):101. doi: 10.1007/s10238-025-01634-x (PMC11961489; doi:10.1007/s10238-025-01634-x)
Supplement: Supplementary file 4 — Supplementary file3 (XLSX 39 KB) [file 10238_2025_1634_MOESM4_ESM.xlsx]

## Sheet: Genetics
	Supplementary Table S5 Variants in slovak population
	Exon	Domain of the protein	cDNA numbering (NM_000243.3）	Effect on protein (NP_000234.1)	Effect on protein (short)	Variant type	Allele frequency	ACMG criteria	Infevers	Clinvar evaluation			CADD	SIFT	FATHMM	MetaRNN	Publications	Evaluation
	2		c.442G>C	p.Glu148Gln	E148Q	missense	1.31%	benign	VUS	2xP	18xVUS	6xLB, 5xB	21	Uncertain	Uncertain	Benign Very Strong	268	VUS
	3		c.1105C>T	p.Pro369Ser	P369S	missense	0.74%	VUS	VUS	1xLP	13xVUS	3xLB, 2xB	19.64	Benign Supporting	Benign Supporting	Benign Very Strong	110	VUS
	4	b-BOX	c.1223G>A	p.Arg408Gln	R408Q	missense	0.74%	VUS	VUS	1xLP	11xVUS	3xLB, 3xB	10.12	Benign Moderate	Benign Supporting	Benign Very Strong	59	VUS
	5		c.1437C>G	p.Phe479Leu	F479L	missense	0.003%	likely pathogenic	likely pathogenic	8xP, 5xLP	3xVUS		0.4	Benign Moderate	Benign Supporting	Uncertain	56	likely pathogenic
	10	B30.2	c.2040G>C	p.Met680Ile	M680I	missense	0.005%	pathogenic	pathogenic	35xP			0.56	Benign Moderate	Benign Supporting	Benign Strong	170	pathogenic
	10	B30.2	c.2080A>G	p.Met694Val	M694V	missense	0.015%	pathogenic	pathogenic	46xP, 2xLP			15.4	Benign Moderate	Benign Supporting	Benign Strong	259	pathogenic
	10	B30.2	c.2082G>A	p.Met694Ile	M694I	missense	0.005%	pathogenic	pathogenic	32xP, 1xLP			7.26	Benign Moderate	Benign Supporting	Pathogenic strong	136	pathogenic
	10	B30.2	c.2084A>G	p.Lys695Arg	K695R	missense	0.37%	likely pathogenic	VUS	6xP, 12xLP	13xVUS	1xLB	12.2	Benign Moderate	Benign Supporting	Benign Very Strong	88	likely pathogenic
	10	B30.2	c.2177T>C	p.Val726Ala	V726A	missense	0.046%	likely pathogenic	pathogenic	44xP, 3xLP			0.17	Benign Moderate	Benign Supporting	Benign Strong	179	pathogenic
	10	B30.2	c.2230G>T	p.Ala744Ser	A744S	missense	0.14%	likely bening	VUS	17xP, 7xLP	11xVUS		1.11	Benign Moderate	Benign Supporting	Benign Very Strong	123	VUS
	10	B30.2	c.2282G>A	p.Arg761His	R761H	missense	0.005%	pathogenic	likely pathogenic	23xP, 6xLP			11.38	Benign Moderate	Benign Supporting	Uncertain	70	pathogenic
	Data were collected using Varsome database, Infevers database, and CADD calculator (https://cadd.gs.washington.edu/snv) on 2024-08-07. Allele frequency was observed in non-Finnish European population using Genome Aggregation Database (gnomAD). Abbreviations: ACMG American College of Medical Genetics, B benign, LB likely benign, LP likely pathogenic, NA not applicable, P pathogenic, VUS variant of…
